# Supplementary material for: Vitamin A-related nutrition knowledge gaps and predictors among caregivers of preschool children in Eastern Uganda: a cross-sectional study
Source: BMC Nutr. 2024 Jun 11;10:85. doi: 10.1186/s40795-024-00891-5 (PMC11167797; doi:10.1186/s40795-024-00891-5)
Supplement: Supplementary file 3 — Supplementary Material 3 [file 40795_2024_891_MOESM3_ESM.sps]

* Encoding: UTF-8.

EXAMINE VARIABLES=H01_2_Age H02_7_Hholdsize
  /PLOT BOXPLOT STEMLEAF
  /COMPARE GROUPS
  /STATISTICS DESCRIPTIVES
  /CINTERVAL 95
  /MISSING LISTWISE
  /NOTOTAL.

FREQUENCIES VARIABLES=FH01_2_Age_cat FH01_5_maritalstatus2 FH01_71Educlevel_3cats3 
    FH01_81_Occupation2 FH02_71Hholdsize_cat3 FH041_incomonthly_value1 FH10_Homegardenoperate 
    FH18_Healthcaresource H19_031_Relationshiptocaregiv1
  /ORDER=ANALYSIS.

EXAMINE VARIABLES=K11b_VA_knwldgscore_pc
  /PLOT BOXPLOT STEMLEAF
  /COMPARE GROUPS
  /STATISTICS DESCRIPTIVES
  /CINTERVAL 95
  /MISSING LISTWISE
  /NOTOTAL.

FREQUENCIES VARIABLES=K11c_VA_Knwldg_cat
  /ORDER=ANALYSIS.

EXAMINE VARIABLES=H02_7_Hholdsize
  /PLOT BOXPLOT STEMLEAF
  /COMPARE GROUPS
  /STATISTICS DESCRIPTIVES
  /CINTERVAL 95
  /MISSING LISTWISE
  /NOTOTAL.


FREQUENCIES VARIABLES=K01b_marks K02b_marks K03b_marks K04b_Marks K05b_marks K06b_marks K07b_marks 
    K08b_marks K08b2_marks1 K09b_marks K09b2_marks1 K10b_marks
  /ORDER=ANALYSIS.

FREQUENCIES VARIABLES=K11c_VA_Knwldg_cat FKnwledgeVA
  /ORDER=ANALYSIS.

CROSSTABS
  /TABLES=AA08_Cluster BY FKnwledgeVA
  /FORMAT=AVALUE TABLES
  /STATISTICS=CHISQ 
  /CELLS=COUNT
  /COUNT ROUND CELL.

MULT RESPONSE GROUPS=$Animal_VA_foods 'Animal VA foods' (k06a61 k06a62 k06a63 k06a64 k06a65 k06a66 
    k06a67 k06a99 (1)) $VA_vegs 'DGLVs' (k07a36 k07a71 k07a72 k07a74 k07a75 k07a76 k07a77 k07a78 k07a79 
    k07a99 (1)) $VA_fruit 'VA fruits' (k08a81 k08a82 k08a83 k08a84 k08a85 k08a86 k08a87 k08a88 k08a99 
    (1)) $VA_VTR 'VA VTR' (k09a91 k09a92 k09a93 k09a94 k09a95 k09a99 (1)) $VA_fortified 'VA fortified' 
    (k10a10 k10a11 k10a12 k10a13 k10a14 k10a15 k10a16 k10a17 k10a18 k10a99 (1))
  /FREQUENCIES=$Animal_VA_foods $VA_vegs $VA_fruit $VA_VTR $VA_fortified.


MULT RESPONSE GROUPS=$VAD_signs 'VAD signs' (k03a01 k03a02 k03a03 k03a04 k03a05 k03a06 k03a07 
    k03a08 (1)) $VAD_cause 'VAD causes' (k04a01 k04a02 k04a03 k04a04 k04a06 k04a08 k04a09 k04a10 k04a11 
    k04a12 k04a13 k04a14 k04a99 (1)) $VAD_prevent 'VAD prevent' (k05a01 k05a02 k05a03 k05a05 k05a06 
    k05a07 k05a08 k05a09 k05a10 k05a99 (1))
  /FREQUENCIES=$VAD_signs $VAD_cause $VAD_prevent.


FREQUENCIES VARIABLES=FAttitude
  /ORDER=ANALYSIS.


CROSSTABS
  /TABLES=FAttitude FH01_1_sex1 FH01_2_Age_cat FH01_5_maritalstatus2 FH01_71Educlevel_3cats3 
    FH01_81_Occupation2 FH02_71Hholdsize_cat3 FH041_incomonthly_value1 FH10_Homegardenoperate 
    FH18_Healthcaresource H19_031_Relationshiptocaregiv1 BY FKnwledgeVA
  /FORMAT=AVALUE TABLES
  /CELLS=COUNT TOTAL 
  /COUNT ROUND CELL.

LOGISTIC REGRESSION VARIABLES FKnwledgeVA
  /METHOD=ENTER FH01_1_sex1 
  /CONTRAST (FH01_1_sex1)=Indicator(1)
  /PRINT=CI(95)
  /CRITERIA=PIN(0.05) POUT(0.10) ITERATE(20) CUT(0.5).

LOGISTIC REGRESSION VARIABLES FKnwledgeVA
  /METHOD=ENTER FH01_2_Age_cat 
  /CONTRAST (FH01_2_Age_cat)=Indicator
  /PRINT=CI(95)
  /CRITERIA=PIN(0.05) POUT(0.10) ITERATE(20) CUT(0.5).

LOGISTIC REGRESSION VARIABLES FKnwledgeVA
  /METHOD=ENTER FH01_5_maritalstatus2 
  /CONTRAST (FH01_5_maritalstatus2)=Indicator
  /PRINT=CI(95)
  /CRITERIA=PIN(0.05) POUT(0.10) ITERATE(20) CUT(0.5).

LOGISTIC REGRESSION VARIABLES FKnwledgeVA
  /METHOD=ENTER FH01_71Educlevel_3cats3 
  /CONTRAST (FH01_71Educlevel_3cats3)=Indicator(1)
  /PRINT=CI(95)
  /CRITERIA=PIN(0.05) POUT(0.10) ITERATE(20) CUT(0.5).

LOGISTIC REGRESSION VARIABLES FKnwledgeVA
  /METHOD=ENTER FH01_81_Occupation2 
  /CONTRAST (FH01_81_Occupation2)=Indicator(1)
  /PRINT=CI(95)
  /CRITERIA=PIN(0.05) POUT(0.10) ITERATE(20) CUT(0.5).

LOGISTIC REGRESSION VARIABLES FKnwledgeVA
  /METHOD=ENTER FAttitude 
  /CONTRAST (FAttitude)=Indicator(1)
  /PRINT=CI(95)
  /CRITERIA=PIN(0.05) POUT(0.10) ITERATE(20) CUT(0.5).

LOGISTIC REGRESSION VARIABLES FKnwledgeVA
  /METHOD=ENTER FH02_71Hholdsize_cat3 
  /CONTRAST (FH02_71Hholdsize_cat3)=Indicator(1)
  /PRINT=CI(95)
  /CRITERIA=PIN(0.05) POUT(0.10) ITERATE(20) CUT(0.5).

LOGISTIC REGRESSION VARIABLES FKnwledgeVA
  /METHOD=ENTER FH041_incomonthly_value1 
  /CONTRAST (FH041_incomonthly_value1)=Indicator(1)
  /PRINT=CI(95)
  /CRITERIA=PIN(0.05) POUT(0.10) ITERATE(20) CUT(0.5).

LOGISTIC REGRESSION VARIABLES FKnwledgeVA
  /METHOD=ENTER FH10_Homegardenoperate 
  /CONTRAST (FH10_Homegardenoperate)=Indicator(1)
  /PRINT=CI(95)
  /CRITERIA=PIN(0.05) POUT(0.10) ITERATE(20) CUT(0.5).

LOGISTIC REGRESSION VARIABLES FKnwledgeVA
  /METHOD=ENTER FH18_Healthcaresource 
  /CONTRAST (FH18_Healthcaresource)=Indicator(1)
  /PRINT=CI(95)
  /CRITERIA=PIN(0.05) POUT(0.10) ITERATE(20) CUT(0.5).

LOGISTIC REGRESSION VARIABLES FKnwledgeVA
  /METHOD=ENTER FH01_2_Age_cat FH01_71Educlevel_3cats3 
  /CONTRAST (FH01_2_Age_cat)=Indicator
  /CONTRAST (FH01_71Educlevel_3cats3)=Indicator
  /PRINT=CI(95)
  /CRITERIA=PIN(0.05) POUT(0.10) ITERATE(20) CUT(0.5).
